# Supplementary material for: The White Clover Single-Copy Nuclear Gene TrNAC002 Promotes Growth and Confers Drought Resistance in Plants Through Flavonoid Synthesis
Source: Plants (Basel). 2024 Dec 25;14(1):31. doi: 10.3390/plants14010031 (PMC11722983; doi:10.3390/plants14010031)
Supplement: Supplementary file 1 [file plants-14-00031-s001.zip]

Archive with 1 entries (1 files):
- plants-3293724-supplementary.pdf
